# Supplementary material for: Finding sRNA generative locales from high-throughput sequencing data with NiBLS
Source: BMC Bioinformatics. 2010 Feb 18;11:93. doi: 10.1186/1471-2105-11-93 (PMC2837031; doi:10.1186/1471-2105-11-93)
Supplement: Additional file 1 — Parameter scans for M > 100 in sRNA from Arabidopsis thaliana Flower. [file 1471-2105-11-93-S1.CSV]

source	m	c	true pos	true neg	false pos	false neg	sens	spec
flowers	5	0.1	733	116994744	401797	765	48.93	99.66
flowers	5	0.5	733	117135236	261305	765	48.93	99.78
flowers	5	0.2	733	116994757	401784	765	48.93	99.66
flowers	5	0.4	733	117039787	356754	765	48.93	99.7
flowers	5	0.6	733	117196776	199765	765	48.93	99.83
flowers	5	0.7	639	117343522	53019	859	42.66	99.95
flowers	5	0.9	595	117395417	1124	903	39.72	100
flowers	10	0.1	708	116957974	438567	790	47.26	99.63
flowers	10	0.2	708	116958297	438244	790	47.26	99.63
flowers	10	0.4	708	117002376	394165	790	47.26	99.66
flowers	10	0.5	708	117090389	306152	790	47.26	99.74
flowers	10	0.6	708	117245545	150996	790	47.26	99.87
flowers	10	0.7	663	117332919	63622	835	44.26	99.95
flowers	10	0.9	619	117395550	991	879	41.32	100
flowers	20	0.1	527	117247880	148661	971	35.18	99.87
flowers	20	0.2	527	117253826	142715	971	35.18	99.88
flowers	20	0.4	527	117276702	119839	971	35.18	99.9
flowers	20	0.5	527	117298334	98207	971	35.18	99.92
flowers	20	0.6	307	117376675	19866	1191	20.49	99.98
flowers	20	0.7	135	117395215	1326	1363	9.01	100
flowers	20	0.9	112	117396207	334	1386	7.48	100
flowers	30	0.1	338	117286089	110452	1160	22.56	99.91
flowers	30	0.2	338	117288031	108510	1160	22.56	99.91
flowers	30	0.4	338	117310736	85805	1160	22.56	99.93
flowers	30	0.5	280	117321999	74542	1218	18.69	99.94
flowers	30	0.6	203	117331350	65191	1295	13.55	99.94
flowers	30	0.7	112	117392970	3571	1386	7.48	100
flowers	50	0.1	338	117261459	135082	1160	22.56	99.88
flowers	30	0.9	65	117396331	210	1433	4.34	100
flowers	50	0.2	338	117266369	130172	1160	22.56	99.89
flowers	50	0.4	338	117293453	103088	1160	22.56	99.91
flowers	50	0.5	280	117324589	71952	1218	18.69	99.94
flowers	50	0.7	112	117392437	4104	1386	7.48	100
flowers	50	0.6	203	117337102	59439	1295	13.55	99.95
flowers	75	0.4	359	117258681	137860	1139	23.97	99.88
flowers	75	0.1	359	117214110	182431	1139	23.97	99.84
flowers	50	0.9	65	117396074	467	1433	4.34	100
flowers	75	0.6	180	117319893	76648	1318	12.02	99.93
flowers	75	0.2	359	117223734	172807	1139	23.97	99.85
flowers	75	0.5	301	117294751	101790	1197	20.09	99.91
flowers	75	0.7	112	117388335	8206	1386	7.48	99.99
flowers	75	0.9	65	117393808	2733	1433	4.34	100
flowers	100	0.5	301	117273285	123256	1197	20.09	99.9
flowers	100	0.1	359	117171571	224970	1139	23.97	99.81
flowers	100	0.2	359	117180863	215678	1139	23.97	99.82
flowers	100	0.4	359	117220308	176233	1139	23.97	99.85
flowers	100	0.6	180	117314410	82131	1318	12.02	99.93
flowers	100	0.7	112	117384873	11668	1386	7.48	99.99
flowers	100	0.9	65	117392063	4478	1433	4.34	100
rosette	5	0.2	898	116281413	1115675	311	74.28	99.05
rosette	5	0.1	898	116281413	1115675	311	74.28	99.05
rosette	5	0.4	898	116287049	1110039	311	74.28	99.05
rosette	5	0.5	898	116298321	1098767	311	74.28	99.06
rosette	5	0.6	741	116323626	1073462	468	61.29	99.09
rosette	5	0.7	529	116804598	592490	680	43.76	99.5
rosette	5	0.9	395	117235310	161778	814	32.67	99.86
rosette	10	0.2	917	116300351	1096737	292	75.85	99.07
rosette	10	0.1	917	116299082	1098006	292	75.85	99.06
rosette	10	0.4	917	116318537	1078551	292	75.85	99.08
rosette	10	0.5	732	116333625	1063463	477	60.55	99.09
rosette	10	0.6	380	116381416	1015672	829	31.43	99.13
rosette	10	0.7	346	116938184	458904	863	28.62	99.61
rosette	10	0.9	242	117291433	105655	967	20.02	99.91
rosette	20	0.1	435	116675530	721558	774	35.98	99.39
rosette	20	0.2	435	116790665	606423	774	35.98	99.48
rosette	20	0.4	435	116907389	489699	774	35.98	99.58
rosette	20	0.5	415	117016564	380524	794	34.33	99.68
rosette	20	0.6	289	117149124	247964	920	23.9	99.79
rosette	20	0.7	247	117382191	14897	962	20.43	99.99
rosette	20	0.9	47	117390876	6212	1162	3.89	99.99
rosette	30	0.1	242	117135256	261832	967	20.02	99.78
rosette	30	0.2	242	117148838	248250	967	20.02	99.79
rosette	30	0.4	242	117252341	144747	967	20.02	99.88
rosette	30	0.5	242	117332130	64958	967	20.02	99.94
rosette	30	0.6	242	117346136	50952	967	20.02	99.96
rosette	30	0.7	20	117387432	9656	1189	1.65	99.99
rosette	30	0.9	20	117394245	2843	1189	1.65	100
rosette	50	0.4	284	117179304	217784	925	23.49	99.81
rosette	50	0.1	284	117040828	356260	925	23.49	99.7
rosette	50	0.2	284	117065277	331811	925	23.49	99.72
rosette	50	0.5	284	117262419	134669	925	23.49	99.89
rosette	75	0.1	305	116966559	430529	904	25.23	99.63
rosette	50	0.7	20	117382416	14672	1189	1.65	99.99
rosette	50	0.9	20	117394440	2648	1189	1.65	100
rosette	50	0.6	284	117328252	68836	925	23.49	99.94
rosette	75	0.2	305	116998159	398929	904	25.23	99.66
rosette	75	0.5	305	117210098	186990	904	25.23	99.84
rosette	75	0.4	305	117120662	276426	904	25.23	99.76
rosette	75	0.7	41	117378968	18120	1168	3.39	99.98
rosette	100	0.1	305	116845158	551930	904	25.23	99.53
rosette	75	0.9	41	117395081	2007	1168	3.39	100
rosette	75	0.6	305	117279328	117760	904	25.23	99.9
rosette	100	0.2	305	116895681	501407	904	25.23	99.57
rosette	100	0.7	41	117380724	16364	1168	3.39	99.99
rosette	100	0.4	305	117067350	329738	904	25.23	99.72
rosette	100	0.6	305	117238185	158903	904	25.23	99.86
rosette	100	0.5	305	117163103	233985	904	25.23	99.8
rosette	100	0.9	41	117395419	1669	1168	3.39	100
seedlings	5	0.1	1565	116776982	618204	530	74.7	99.47
seedlings	5	0.2	1565	116777204	617982	530	74.7	99.47
seedlings	5	0.4	1565	116785424	609762	530	74.7	99.48
seedlings	5	0.7	1160	117124628	270558	935	55.37	99.77
seedlings	5	0.5	1565	116792981	602205	530	74.7	99.49
seedlings	5	0.6	1476	116875583	519603	619	70.45	99.56
seedlings	10	0.1	1445	116802116	593070	650	68.97	99.49
seedlings	5	0.9	900	117250187	144999	1195	42.96	99.88
seedlings	10	0.2	1445	116802274	592912	650	68.97	99.49
seedlings	10	0.4	1417	116853134	542052	678	67.64	99.54
seedlings	10	0.5	1417	116884438	510748	678	67.64	99.56
seedlings	10	0.6	1356	116919967	475219	739	64.73	99.6
seedlings	10	0.7	1113	117176255	218931	982	53.13	99.81
seedlings	10	0.9	741	117297697	97489	1354	35.37	99.92
seedlings	20	0.1	1088	117182032	213154	1007	51.93	99.82
seedlings	20	0.2	1088	117188871	206315	1007	51.93	99.82
seedlings	20	0.4	950	117252956	142230	1145	45.35	99.88
seedlings	20	0.5	909	117266332	128854	1186	43.39	99.89
seedlings	20	0.6	817	117286993	108193	1278	39	99.91
seedlings	20	0.7	349	117375259	19927	1746	16.66	99.98
seedlings	20	0.9	291	117383058	12128	1804	13.89	99.99
seedlings	30	0.1	842	117282950	112236	1253	40.19	99.9
seedlings	30	0.2	842	117312726	82460	1253	40.19	99.93
seedlings	30	0.4	632	117325711	69475	1463	30.17	99.94
seedlings	30	0.6	488	117338127	57059	1607	23.29	99.95
seedlings	30	0.5	556	117333652	61534	1539	26.54	99.95
seedlings	30	0.7	338	117386591	8595	1757	16.13	99.99
seedlings	30	0.9	338	117394494	692	1757	16.13	100
seedlings	50	0.2	999	117287147	108039	1096	47.68	99.91
seedlings	50	0.1	999	117247116	148070	1096	47.68	99.87
seedlings	50	0.4	691	117306550	88636	1404	32.98	99.92
seedlings	50	0.7	300	117382444	12742	1795	14.32	99.99
seedlings	50	0.5	648	117318105	77081	1447	30.93	99.93
seedlings	50	0.9	300	117394658	528	1795	14.32	100
seedlings	75	0.1	999	117182429	212757	1096	47.68	99.82
seedlings	50	0.6	560	117324763	70423	1535	26.73	99.94
seedlings	75	0.6	605	117303808	91378	1490	28.88	99.92
seedlings	75	0.4	691	117274205	120981	1404	32.98	99.9
seedlings	75	0.5	648	117291026	104160	1447	30.93	99.91
seedlings	75	0.2	999	117238656	156530	1096	47.68	99.87
seedlings	75	0.7	328	117375223	19963	1767	15.66	99.98
seedlings	75	0.9	262	117394535	651	1833	12.51	100
seedlings	100	0.2	1043	117195802	199384	1052	49.79	99.83
seedlings	100	0.1	1043	117120137	275049	1052	49.79	99.77
seedlings	100	0.4	735	117238148	157038	1360	35.08	99.87
seedlings	100	0.5	649	117295728	99458	1446	30.98	99.92
seedlings	100	0.6	629	117322472	72714	1466	30.02	99.94
seedlings	100	0.7	285	117375233	19953	1810	13.6	99.98
seedlings	100	0.9	239	117394797	389	1856	11.41	100
