# Supplementary material for: Finding sRNA generative locales from high-throughput sequencing data with NiBLS
Source: BMC Bioinformatics. 2010 Feb 18;11:93. doi: 10.1186/1471-2105-11-93 (PMC2837031; doi:10.1186/1471-2105-11-93)
Supplement: Additional file 2 — Parameter scans for M > 100 in sRNA from Arabidopsis thaliana Rosette. [file 1471-2105-11-93-S2.CSV]

source	m	c	true_pos	true_neg	false_pos	false_neg	sens	spec
m.musculus.ES	25	0.6	163	2632326922	4498574	662	19.76	99.83
m.musculus.ES	25	0.5	189	2630949577	5875919	636	22.91	99.78
m.musculus.ES	25	0.1	210	2628653128	8172368	615	25.45	99.69
m.musculus.ES	10	0.1	439	2583514049	53311447	386	53.21	97.98
m.musculus.ES	10	0.5	439	2583742160	53083336	386	53.21	97.99
m.musculus.ES	25	0.4	210	2629921997	6903499	615	25.45	99.74
m.musculus.ES	10	0.7	439	2629693813	7131683	386	53.21	99.73
m.musculus.ES	10	0.4	439	2583637460	53188036	386	53.21	97.98
m.musculus.ES	25	0.2	210	2628653237	8172259	615	25.45	99.69
m.musculus.ES	10	0.6	439	2585957747	50867749	386	53.21	98.07
m.musculus.ES	10	0.2	439	2583514049	53311447	386	53.21	97.98
m.musculus.ES	10	0.9	292	2636741454	84042	533	35.39	100
m.musculus.ES	25	0.7	67	2635492827	1332669	758	8.12	99.95
m.musculus.ES	25	0.9	25	2636812474	13022	800	3.03	100
m.musculus.ES	50	0.9	25	2636789168	36328	800	3.03	100
m.musculus.ES	100	0.9	25	2636786734	38762	800	3.03	100
m.musculus.ES	100	0.4	234	2628445750	8379746	591	28.36	99.68
m.musculus.ES	100	0.6	141	2631303081	5522415	684	17.09	99.79
m.musculus.ES	50	0.5	189	2629945225	6880271	636	22.91	99.74
m.musculus.ES	50	0.2	210	2627022752	9802744	615	25.45	99.63
m.musculus.ES	50	0.4	210	2628707568	8117928	615	25.45	99.69
m.musculus.ES	100	0.1	234	2626616220	10209276	591	28.36	99.61
m.musculus.ES	50	0.1	210	2627022500	9802996	615	25.45	99.63
m.musculus.ES	50	0.7	67	2635517994	1307502	758	8.12	99.95
m.musculus.ES	50	0.6	163	2631445653	5379843	662	19.76	99.8
m.musculus.ES	100	0.2	234	2626618567	10206929	591	28.36	99.61
m.musculus.ES	100	0.7	67	2635524313	1301183	758	8.12	99.95
m.musculus.ES	100	0.5	213	2629770318	7055178	612	25.82	99.73
m.musculus.ES	250	0.9	25	2636773803	51693	800	3.03	100
m.musculus.ES	250	0.1	260	2625647119	11178377	565	31.52	99.58
m.musculus.ES	250	0.7	139	2635430065	1395431	686	16.85	99.95
m.musculus.ES	250	0.5	239	2629217806	7607690	586	28.97	99.71
m.musculus.ES	250	0.4	260	2627794316	9031180	565	31.52	99.66
m.musculus.ES	250	0.6	167	2630887970	5937526	658	20.24	99.77
m.musculus.ES	250	0.2	260	2625676166	11149330	565	31.52	99.58
